# Supplementary material for: Photothermal Self-Excitation of a Phase-Controlled Microcantilever for Viscosity or Viscoelasticity Sensing
Source: Sensors (Basel). 2022 Nov 2;22(21):8421. doi: 10.3390/s22218421 (PMC9659050; doi:10.3390/s22218421)
Supplement: Supplementary file 1 [file sensors-22-08421-s001.zip]

Archive with 1 entries (1 files):
- sensors-1998087-supplementary.pdf
